# Supplementary material for: Genome-Wide Identification and Expression Analysis of Calmodulin (CaM) and Calmodulin-Like (CML) Genes in the Brown Algae Saccharina japonica
Source: Plants (Basel). 2023 May 9;12(10):1934. doi: 10.3390/plants12101934 (PMC10222329; doi:10.3390/plants12101934)
Supplement: Supplementary file 1 [file plants-12-01934-s001.zip]

Archive with 14 entries (14 files):
- Figure S1 .pdf
- Figure S2.pdf
- Figure S3.pdf
- Figure S4.pdf
- Table S1.xlsx
- Table S10.xlsx
- Table S2.xls
- Table S3.xlsx
- Table S4.xlsx
- Table S5.xlsx
- Table S6.xls
- Table S7.xlsx
- Table S8.xls
- Table S9 .xlsx
