# Supplementary material for: Genome-Wide Identification and Expression Analysis of Calmodulin (CaM) and Calmodulin-Like (CML) Genes in the Brown Algae Saccharina japonica
Source: Plants (Basel). 2023 May 9;12(10):1934. doi: 10.3390/plants12101934 (PMC10222329; doi:10.3390/plants12101934)
Supplement: Supplementary file 1 [file plants-12-01934-s001.zip › Table S1.xlsx]

## Sheet: Sheet1
Table S1 List of EF-hand domain containing proteins in Saccharina japoinca and Ectocarpus sp.
Protein Name	Number of amino acids	Number of EF hands	Other functional domain (Y/N)
SJ01658	435	5	N
SJ01891	149	4	N
SJ02624	844	5	Y
SJ02784	159	4	N
SJ02822	155	4	N
SJ02978	163	4	N
SJ03595	977	2	N
SJ03708	3176	11	N
SJ08216	691	4	Y
SJ09354	922	3	Y
SJ10479	1066	3	Y
SJ10555	316	4	Y
SJ12282	639	4	Y
SJ12528	171	3	N
SJ12640	532	3	Y
SJ15309	187	4	N
SJ15802	499	4	Y
SJ16374	130	2	N
SJ16516	684	3	N
SJ16755	186	3	N
SJ17363	215	2	N
SJ17374	4474	4	Y
SJ20076	465	3	Y
SJ21460	402	3	N
SJ21468	903	6	N
SJ22524	4127	2	Y
Ec-01_000370.1	943	2	N
Ec-01_005450.1	578	2	Y
Ec-02_000360.1	2404	10	N
Ec-02_001380.1	624	3	Y
Ec-02_003930.1	734	4	Y
Ec-04_002840.1	452	3	Y
Ec-04_003890.1	166	4	N
Ec-06_002270.1	149	4	N
Ec-06_003120.1	175	4	N
Ec-06_007660.1	182	4	N
Ec-07_003680.1	493	3	Y
Ec-08_005090.1	686	5	Y
Ec-09_002990.1	2270	12	Y
Ec-10_001120.1	670	3	Y
Ec-11_005890.1	176	3	N
Ec-15_000070.1	551	3	Y
Ec-15_000530.1	164	4	N
Ec-16_002080.2	3276	8	Y
Ec-16_003140.1	156	3	N
Ec-16_003330.1	177	2	N
Ec-17_001910.1	454	3	Y
Ec-17_003300.1	930	6	Y
Ec-17_004210.1	715	4	Y
Ec-23_000190.1	154	4	N
Ec-23_001960.1	164	4	N
Ec-23_003900.1	623	3	Y
Ec-24_000510.1	155	4	N
Ec-24_001070.1	498	4	Y
Ec-24_001920.1	2115	2	Y
Ec-26_002040.1	304	3	Y
Ec-26_003440.1	175	3	N
Ec-26_005140.1	860	4	Y
Ec-27_004930.1	3009	4	Y
Ec-27_005960.1	3041	11	N
Ec-28_000400.1	771	6	Y
