# Supplementary material for: Genome-Wide Identification and Expression Analysis of Calmodulin (CaM) and Calmodulin-Like (CML) Genes in the Brown Algae Saccharina japonica
Source: Plants (Basel). 2023 May 9;12(10):1934. doi: 10.3390/plants12101934 (PMC10222329; doi:10.3390/plants12101934)
Supplement: Supplementary file 1 [file plants-12-01934-s001.zip › Table S10.xlsx]

## Sheet: Sheet1
	Table S10 Protein (lower left) and nucleotide (upper right) sequence identity (%) of CaM and CMLs in S. japonica.
		SjCaM	SjCML1	SjCML2	SjCML3	SjCML4	SjCML5	SjCML6	SjCML7	SjCML8
	SjCaM	100	62.68	60.32	57.54	57.8	58.15	46.88	51.53	47.2
	SjCML1	54.36	100	56.35	52.51	66.18	72.94	58.22	53.27	52.02
	SjCML2	50.68	39.35	100	66.38	54.59	56.94	50.71	47.68	46.39
	SjCML3	45.27	35.26	61.94	100	47.55	52.12	47.2	43.94	44.52
	SjCML4	42.28	55.83	32.9	29.56	100	59.37	51.91	48.78	51.72
	SjCML5	38.79	55.12	34.15	27.56	41.54	100	49.57	50.64	51.96
	SjCML6	36.91	40.49	29.68	28.93	31.69	27.69	100	46.58	48.8
	SjCML7	27.7	29.41	23.49	21.48	26.38	24.79	26.22	100	44.47
	SjCML8	26.85	34.38	25.49	26.75	29.48	33.86	20.45	19.88	100
