# Supplementary material for: Genome-Wide Identification and Expression Analysis of Calmodulin (CaM) and Calmodulin-Like (CML) Genes in the Brown Algae Saccharina japonica
Source: Plants (Basel). 2023 May 9;12(10):1934. doi: 10.3390/plants12101934 (PMC10222329; doi:10.3390/plants12101934)
Supplement: Supplementary file 1 [file plants-12-01934-s001.zip › Table S2.xls]

## Sheet: Sheet1
Table S2 Protein sequences of brown algae CaMs/CMLs
Name	Gene ID	Protein sequence
SjCaM	SJ01891	MADQLTEEQIAEFKEAFSLFDKDGDGTITTKELGTVMRSLGQNPTEAELADMINEVDADGNGTIDFPEFLTMMARKMKDTDSEEEILEAFKVFDKDGNGFISAAELRHIMTNLGEKLTDEEVDEMIREADIDGDGQINYEEFVKMMMSK*
SjCML1	SJ02978	AAASKRGGAKSKKFELTEEQKQEIREAFDLFDTDGSGTIDAKELKVAMRALGFEPKKEEIKKMISDIDKDGSGTIDFQEFLEMMTSKMSEKDSREEILKAFRLFDDDETGKISFRNLKRVAKELGENMTDEELQEMIDEADRDGDGEINEEEFLRIMKKTSLY*
SjCML2	SJ02822	MVSSVIKSTKELTEDEVEDYKEAFNNFDIDGNGSIDEGELGVVMRSLGYSPTNQQLKDMMQKVDTDGSGGISFEEFVAMMQLGEVETDFEKEIKEAFKFFDKDGDGEVTPSELAQIMRGLGDKLSDEEIELLVKVADKDGDGTISIQEFIEFMYS*
SjCML3	SJ02784	MPDNGDSSESAATRGLSKEDVEDFKEAFDNFDQDKNGSIDSTELATVLRSLGYTPTPMQLKKVMDKVDLDRSGGISFDEFVMMMRLGDMETDFEKEINGAFRFFDKNNDGMVDRGELGEIMRQLGNKLSDAEIELLINTADQDNDGQISMKEFVTFMFS*
SjCML4	SJ15309	MASASRFRSSGGPSPSRQARGRGGRGKQALDEESMEEIKEAFSLFDTEGKGAIDIRELKAAFRALGFQVKKQEIRGMLTDVDKEGAASVSFNDFVEMVTPKVLARDPKDEIMKIFALFDEDGTGGISFRNLKRVATELGENLTDDELQEMIEEADRDQDGVVNAEEFYRVMRKREDPLDDLDSDDEY*
SjCML5	SJ16374	MSRRTPTKRAAKTYERPGLSEEEIEEIREAFNLFDTDGSGTIDPKELKAAMQSLGFEAKNQTIYQMISDIDKDGPVRSISKSSYMMTAKMSDKDTREDINKVFNLFDDDQTGHITLRNLSACEGAGETMS
SjCML6	SJ16755	MIRRAEGLHASRTSASQQGCDARVPLTPAQKREVDGAFDLFDYAKTGTLDLHEVKVLIRSLGFPVRRAEVPLIVHRANPDSDGEVDLPTFRLIMEKRYAKLDPDEEIRKAFRLFDDDGVGKITIKNLQRVSKELGESLGDRELEAMIEEFDKDLDGSISLDEFVPNASSVPTAVERGGMLASIFEQ*
SjCML7	SJ12528	MAISSRKREPKLQEISECFDAFSDGKGYLDKDDLKVAITAILGFRPSKYDVHHILASAAAEDPQCPQGMSKDLFIGFVGRRLALIDPAEEIRQMFKAFDRSCRGFITRDDLRQVVSETFCESDMPPAKVAEMFAEADWDGSGRIGYQQFESMVTNRLPTELMRRRHHRPTF*
SjCML8	SJ17363	MSSARKPSAKADIPDIHSESVEELREAFDLFDTKGAGEIPMLELVDSMQGLGFHEKNPMMFEMVLKISAKRKGGSTNFVQFAEDMAELIRDVDQEKDLRMIFNMLDTENSGRISLENLKKVANEFGDTISDAELLEMMDTAKYVDPEGLAEADGKLSHEVSFADFYNLMTKGKPAPPATNESALNSPVFGTERSLSAVAANAGDMGGGRSFASRV*
EsCaM	Ec-06_002270.1	MADQLTEEQIAEFKEAFSLFDKDGDGTITTKELGTVMRSLGQNPTEAELADMINEVDADGNGTIDFPEFLTMMARKMKDTDSEEEILEAFKVFDKDGNGFISAAELRHIMTNLGEKLTDEEVDEMIREADIDGDGQINYEEFVKMMMSK*
EsCML1	Ec-15_000530.1	MAATSKRGGAKSKKFELTEEQKQEIREAFDLFDTDGSGTIDAKELKVAMRALGFEPKKEEIKKMISDIDKDGSGTIDFQEFLEMMTSKMSEKDSREEILKAFRLFDDDETGKISFRNLKRVAKELGENMTDEELQEMIDEADRDGDGEINEEEFLRIMKKTSLY*
EsCML2	Ec-24_000510.1	MAVTEADAIKDLTGEEVEDLKETFRTFDKDGSGEIDLDELRTVMTSLGYSPTNKQLEDMMAKVDLDGNGLINFAEFVTMMRKCKVDTDFDRQIREAFKFFDQDGSGAIDTKELGNIMRQLGAKLTDSEINLLVQEADVDGDGQVDINEFLKIMYS*
EsCML3	Ec-23_000190.1	MVTAAKTTKELSEEEIEDYKEAFSNFDKDGNGNIDELELGVVMRSLGYSPTNQQLKEMMAKVDTDQSGGISFDEFVAMMQLGEVETDFTKEINEAFKFFDKDGDGEVTPAELAEIMRGLGDKLSDDEIELLVKVADKDGDGVISIDEFISFMYS*
EsCML4	Ec-04_003890.1	MARRTPTKRAAKTYERPGLSEEEIEEIREAFNLFDTDGSGTIDPKELKAAMQSLGFEAKNQTIYQMISDIDKDGSGSIDFEEFLNMMTAKMSDKDTREDINKVFNLFDDDQTGHITLRNLKRVAKELGETMSDAELLEMIERADTDQDGEISAEEFYSIMTKKTFT*
EsCML5	Ec-23_001960.1	MAKHVNEDSVAIRGLSEEDVADLKEAFDNFDRNGDGTIDSVELATVLRSLGYSPTKDQLKKLMDKVDLDGTGDISFEEFVVLMRVGGMETDYEKEINGAFSFFDKNGDGQVDRQELAEIARALGDSLTDAEIYLLINAAHKDRDATISMKEFVTFMFDEKAVQK*
EsCML6	Ec-11_005890.1	MKPSCSIHGVVHQPRTHGTASLSRRYEGMVLTQEEIDGCRDAFLAFDKDRSGNIDVWELRQVLEAMGQKPTEEELFQMISEVDDNMSGSIDFPEFLKVIENQKTRAQNFDDETDMIDAFVACGGRMDKTGHVKRGALVKIIKVDFGLTINIEDLINKIDADGSGEIEFPEFKALLS*
EsCML7	Ec-06_007660.1	MATAPRQRQGRGRGGAAGGRGKQTLDEESMEEIKEAFSLFDTEGKGAIDIRELKAAFRALGFQVKKQEIRGMLTDVDKEGAASVSFNDFVEMVTPKVLARDPKDEIMKIFALFDEDGTGGISFRNLKRVATELGENLTDDELQEMIDEADRDQDGVVNADEFYRVMRKREDPLDDLDSDDEY*
EsCML8	Ec-16_003140.1	MTRQTASEDLSPTELAEFREIFDLVDRDGGGTVTKEELGELMDTLGIEATPEEVDLMIDEIDQDNNGEIDFEEFVAVMSRKVNASYTADQVKSAFKVFEGNSPPGHIKIESVMKALTTYGSEQLTEEQAHDLVSQLEPDHNGVVNYVEYINMMMND*
EsCML9	Ec-06_003120.1	MSRSGAAASVIGRVVGHVSPPRSRVTGERELTAEEQDEIVQIFKLCDVNGDGSVTKSELKDALWSLGQNPTEEETDHIFREYDADKTGTLDFNEFRLLMTARLTYKNTRAEFEDAFRAIDHNKDGKVDITELNRLMVATGFGLTNQELKEIFGFFDSDGSGKVDMAEFLDYMMDA*
EsCML10	Ec-26_003440.1	MIRRAEGLRTPRKSMAGGGSEARVPLTAEQKKEVDEAFGLFDYAKTGVLGLHEVKVLIRSLGFPVRRAEVPLIVHRANPDSDGEVDLPTFRLIMETRYAKLDPEEEIKKAFRLFDIEGTGKITVQNLRRVSKELGDNLGERELQAMIDEFDKNLDGSVSLDEFVYIMNEQRKIES*
EsCML11	Ec-16_003330.1	MKAPQAAQVPKNAKGGILVCEEELKAAFDFFDVEGKGVITAGALRKKLGAFHRSLSAREARVLMNNKAEMTMDDLREVLLENEVTNFDPVAEAFKAYDPSETGFMDTEILRSIFDNLGFGKMSDEDLAILVEAADGDGDGRVGVSDFREMCGSVGKQEAMATNADNQAEDADQAKTS*
