# Supplementary material for: Genome-Wide Identification and Expression Analysis of Calmodulin (CaM) and Calmodulin-Like (CML) Genes in the Brown Algae Saccharina japonica
Source: Plants (Basel). 2023 May 9;12(10):1934. doi: 10.3390/plants12101934 (PMC10222329; doi:10.3390/plants12101934)
Supplement: Supplementary file 1 [file plants-12-01934-s001.zip › Table S3.xlsx]

## Sheet: Sheet1
	Table S3 Protein (lower left) and nucleotide (upper right) sequence identity (%) of CaMs among the brown alga and green lineage
		SjCaM	EsCaM	AtCaM1	AtCaM2	AtCaM3	AtCaM4	AtCaM5	AtCaM6	AtCaM7	CrCaM
	SjCaM	100	88.67	77.56	76.22	77.11	77.11	73.11	76.22	76.67	79.11
	EsCaM	100	100	79.11	77.33	78.67	79.33	75.33	77.56	78	79.33
	AtCaM1	89.26	89.26	100	85.33	86	89.56	86.44	84.89	84.89	74.22
	AtCaM2	89.26	89.26	96.64	100	91.33	84.89	85.56	85.78	82.67	74
	AtCaM3	89.26	89.26	96.64	100	100	85.56	86.22	85.56	85.33	75.78
	AtCaM4	88.59	88.59	99.33	95.97	95.97	100	85.11	84.67	83.56	75.11
	AtCaM5	89.26	89.26	96.64	100	100	95.97	100	84.89	85.33	71.11
	AtCaM6	89.26	89.26	96.64	98.66	98.66	95.97	98.66	100	86.89	74.67
	AtCaM7	89.93	89.93	97.32	99.33	99.33	96.64	99.33	99.33	100	76.44
	CrCaM	85.91	85.91	83.22	83.22	83.22	82.55	83.22	84.56	83.89	100
