# Supplementary material for: Genome-Wide Identification and Expression Analysis of Calmodulin (CaM) and Calmodulin-Like (CML) Genes in the Brown Algae Saccharina japonica
Source: Plants (Basel). 2023 May 9;12(10):1934. doi: 10.3390/plants12101934 (PMC10222329; doi:10.3390/plants12101934)
Supplement: Supplementary file 1 [file plants-12-01934-s001.zip › Table S4.xlsx]

## Sheet: Sheet1
Table S4 CaMs and CMLs proteins used for phylogenetic analyses and their group information.
Label	Gene name	Taxonomy	Group
AtCaM1	AT5G37780.1	Arabidopsis thaliana	I
AtCaM2	AT2G41110.1	Arabidopsis thaliana	I
AtCaM3	AT3G56800.1	Arabidopsis thaliana	I
AtCaM4	AT1G66410.1	Arabidopsis thaliana	I
AtCaM5	AT2G27030.1	Arabidopsis thaliana	I
AtCaM6	AT5G21274.1	Arabidopsis thaliana	I
AtCaM7	AT3G43810.1	Arabidopsis thaliana	I
AtCML1	At3g59450.1	Arabidopsis thaliana	II
AtCML2	At4g12860.1	Arabidopsis thaliana	II
AtCML3	At3g07490.1	Arabidopsis thaliana	II
AtCML4	At3g59440.1	Arabidopsis thaliana	II
AtCML5	At2g43290.1	Arabidopsis thaliana	II
AtCML6	At4g03290.1	Arabidopsis thaliana	II
AtCML7	At1g05990.1	Arabidopsis thaliana	II
AtCML8	At4g14640.1	Arabidopsis thaliana	I
AtCML9	At3g51920.1	Arabidopsis thaliana	I
AtCML10	At2g41090.1	Arabidopsis thaliana	I
AtCML11	At3g22930.1	Arabidopsis thaliana	I
AtCML12	At2g41100.1	Arabidopsis thaliana	I
AtCML13	At1g12310.1	Arabidopsis thaliana	I
AtCML14	At1g62820.1	Arabidopsis thaliana	I
AtCML15	At1g18530.1	Arabidopsis thaliana	I
AtCML16	At3g25600.1	Arabidopsis thaliana	I
AtCML17	At1g32250.1	Arabidopsis thaliana	I
AtCML18	At3g03000.1	Arabidopsis thaliana	I
AtCML19	At4g37010.2	Arabidopsis thaliana	I
AtCML20	At3g50360.1	Arabidopsis thaliana	I
AtCML21	At4g26470.3	Arabidopsis thaliana	III
AtCML22	At3g24110.1	Arabidopsis thaliana	III
AtCML23	At1g66400.1	Arabidopsis thaliana	II
AtCML24	At5g37770.1	Arabidopsis thaliana	II
AtCML25	At1g24620.1	Arabidopsis thaliana	II
AtCML26	At1g73630.1	Arabidopsis thaliana	II
AtCML27	At1g18210.1	Arabidopsis thaliana	II
AtCML28	At3g03430.1	Arabidopsis thaliana	II
AtCML29	At5g17480.1	Arabidopsis thaliana	II
AtCML30	At2g15680.1	Arabidopsis thaliana	II
AtCML31	At2g36180.1	Arabidopsis thaliana	II
AtCML32	At5g17470.1	Arabidopsis thaliana	II
AtCML33	At3g03400.1	Arabidopsis thaliana	II
AtCML34	At3g03410.1	Arabidopsis thaliana	II
AtCML35	At2g41410.1	Arabidopsis thaliana	II
AtCML36	At3g10190.1	Arabidopsis thaliana	II
AtCML37	At5g42380.1	Arabidopsis thaliana	II
AtCML38	At1g76650.1	Arabidopsis thaliana	II
AtCML39	At1g76640.1	Arabidopsis thaliana	II
AtCML40	At3g01830.1	Arabidopsis thaliana	II
AtCML41	At3g50770.1	Arabidopsis thaliana	II
AtCML42	At4g20780.1	Arabidopsis thaliana	II
AtCML43	At5g44460.1	Arabidopsis thaliana	II
AtCML44	At1g21550.1	Arabidopsis thaliana	II
AtCML45	At3g29000.1	Arabidopsis thaliana	II
AtCML46	At5g39670.1	Arabidopsis thaliana	II
AtCML47	At3g47480.1	Arabidopsis thaliana	II
AtCML48	At2g27480.1	Arabidopsis thaliana	III
AtCML49	At3g10300.6	Arabidopsis thaliana	III
AtCML50	At5g04170.1	Arabidopsis thaliana	III
CrCaM	Cr_Cre03.g178150.t1.1	Chlamydomonas reinhardii	I
CrCML1	Cr_Cre03.g178350.t1.1	Chlamydomonas reinhardii	I
CrCML2	Cr_Cre03.g150300.t1.2	Chlamydomonas reinhardii	I
CrCML3	Cr_Cre11.g468450.t1.2	Chlamydomonas reinhardii	I
CrCML4	Cr_g4459.t1	Chlamydomonas reinhardii	I
CrCML5	Cr_Cre01.g051250.t1.2	Chlamydomonas reinhardii	III
CrCML6	Cr_Cre12.g527450.t1.2	Chlamydomonas reinhardii	III
CrCML7	Cr_Cre06.g287100.t1.3	Chlamydomonas reinhardii	III
CrCML8	Cr_Cre06.g283550.t1.1	Chlamydomonas reinhardii	I
CrCML9	Cr_Cre03.g200050.t1.2	Chlamydomonas reinhardii	III
SjCaM	SJ01891	Saccharina japonica	I
SjCML1	SJ02978	Saccharina japonica	I
SjCML2	SJ02822	Saccharina japonica	I
SjCML3	SJ02784	Saccharina japonica	I
SjCML4	SJ15309	Saccharina japonica	I
SjCML5	SJ16374	Saccharina japonica	I
SjCML6	SJ16755	Saccharina japonica	I
SjCML7	SJ12528	Saccharina japonica	I
SjCML8	SJ17363	Saccharina japonica	I
EsCaM	Ec-06_002270.1	Ectocarpus sp.	I
EsCML1	Ec-15_000530.1	Ectocarpus sp.	I
EsCML2	Ec-24_000510.1	Ectocarpus sp.	I
EsCML3	Ec-23_000190.1	Ectocarpus sp.	I
EsCML4	Ec-04_003890.1	Ectocarpus sp.	I
EsCML5	Ec-23_001960.1	Ectocarpus sp.	I
EsCML6	Ec-11_005890.1	Ectocarpus sp.	III
EsCML7	Ec-06_007660.1	Ectocarpus sp.	I
EsCML8	Ec-16_003140.1	Ectocarpus sp.	III
EsCML9	Ec-06_003120.1	Ectocarpus sp.	III
EsCML10	Ec-26_003440.1	Ectocarpus sp.	I
EsCML11	Ec-16_003330.1	Ectocarpus sp.	I
