# Supplementary material for: Genome-Wide Identification and Expression Analysis of Calmodulin (CaM) and Calmodulin-Like (CML) Genes in the Brown Algae Saccharina japonica
Source: Plants (Basel). 2023 May 9;12(10):1934. doi: 10.3390/plants12101934 (PMC10222329; doi:10.3390/plants12101934)
Supplement: Supplementary file 1 [file plants-12-01934-s001.zip › Table S5.xlsx]

## Sheet: Sheet1
Table S5 The amino acid sequence of conserved motifs of CaM and CML proteins
Motif No.	Amino acid sequencea
motif 1	LTEEZIEEIKEAFDLFDTDGSGTIDLKELKVVMRSLGFEPT
motif 2	TGKISFRELKRIMKELGEKLTDEEJZEMIDEADKDGDGQISIEEFVRIMY
motif 3	KEEJKKMISEVDKDGSGTIDFPEFVEMMT
motif 4	KMSETDPEEEINKAFKLFDKD
motif 5	RRTPTKRAAKTYERP
motif 6	PICRIVGVVHPPRSRGT
motif 7	PQCPQGP
motif 8	AEGLRAPRKSAAGGGCEARVP
motif 9	PDKDGPVRYIEKINMMMN
motif 10	KREDPLDDLDSDDEY
