# Supplementary material for: Genome-Wide Identification and Expression Analysis of Calmodulin (CaM) and Calmodulin-Like (CML) Genes in the Brown Algae Saccharina japonica
Source: Plants (Basel). 2023 May 9;12(10):1934. doi: 10.3390/plants12101934 (PMC10222329; doi:10.3390/plants12101934)
Supplement: Supplementary file 1 [file plants-12-01934-s001.zip › Table S6.xls]

## Sheet: Sheet1
Table S6 Cis-acting elements in promoter regions of brown algae CaMs/CMLs
Element	Sequence	Function	SjCaM	SjCML1	SjCML2	SjCML3	SjCML4	SjCML5	SjCML6	SjCML7	SjCML8	EsCaM	EsCML1	EsCML2	EsCML3	EsCML4	EsCML5	EsCML6	EsCML7	EsCML8	EsCML9	EsCML10	EsCML11
circadian	CAAAGATATC	cis-acting regulatory element involved in circadian control								1												1
CAT-box	GCCACT	cis-acting regulatory element related to meristem expression	2	2		2				1	1		2		1		1		3		3	3	1
GCN4_motif	TGAGTCA	cis-regulatory element involved in endosperm expression													2
motif I	gGTACGTGGCG	cis-acting regulatory element root specific											1
MSA-like	TCCAACGGT	cis-acting element involved in cell cycle regulation										1
O2-site	GATGA(C/T)(A/G)TG(A/G)/GATGACATGG/GATGATGTGG/GTTGACGTGA	cis-acting regulatory element involved in zein metabolism regulation		1									1	1	1	1		1	1	1	1		1
RY-element	CATGCATG	cis-acting regulatory element involved in seed-specific regulation					1					1			1
TGA-element	AACGAC	auxin-responsive element		2	3	1	2						1		1		3		3	1	1		1
ABRE	AACCCGG/ACGTG/CACGTG/CGCACGTGTC/CGTACGTGCA/GACACGTACGT/GACACGTGGC/GCAACGTGTC/GCCGCGTGGC/TACGTGTC	cis-acting element involved in the abscisic acid responsiveness	6	6	8	5	5	5	3	3	6	4	2	3	4	4	3	3	6	4	4	4	4
CGTCA-motif	CGTCA	cis-acting regulatory element involved in the MeJA-responsiveness	5	1	2	1	6	1	6		5	2	3	2		3	2	2	3	7	8	5	2
TGACG-motif	TGACG	cis-acting regulatory element involved in the MeJA-responsiveness	5	1	2	1	6	1	6		5	2	3	2		3	2	2	3	7	8	5	2
GARE-motif	TCTGTTG	gibberellin-responsive element							1				1
P-box	CCTTTTG	gibberellin-responsive element					1	1		1	1
TATC-box	TATCCCA	cis-acting element involved in gibberellin-responsiveness			1				1	1	1						2						1
TCA-element	TCAGAAGAGG/CCATCTTTTT	cis-acting element involved in salicylic acid responsiveness	1	1	1							1		2					1				1
ACE	GCGACGTACC/GACACGTATG	cis-acting element involved in light responsiveness			1			1	1					1						1
G-box	CACGAC/CACGTC/CACGTG/CACGTT/CAGACGTGGCA/GCCACGTGGA/TAAACGTG/TACGTG/TCCACATGGCA	cis-acting regulatory element involved in light responsiveness	3	5	4	6	6	4	2	3	7	5	3	5	3	4	3	5	6	4	4	7	5
3-AF1 binding site	TAAGAGAGGAA	light responsive element				1			1
GT1-motif	GGTTAA	light responsive element			2	2	3				1								1	2			1
Sp1	GGGCGG	light responsive element	1	3	1	1	1		2	1	2		2			3	2	2	6	1	1		1
MRE	AACCTAA	MYB binding site involved in light responsiveness		1			1		1								1
ATC-motif	TGCTATCCA	part of a conserved DNA module involved in light responsiveness																			1
ATCT-motif	AATCTAATCC	part of a conserved DNA module involved in light responsiveness								1
Box 4	ATTAAT	part of a conserved DNA module involved in light responsiveness	1		1	2			2			1			1			1		1	1
chs-CMA1a	TTACTTAA	part of a light responsive element									1							1
chs-CMA2a	TCACTTGA	part of a light responsive element								1
GA-motif	ATAGATAA	part of a light responsive element		1				1
GATA-motif	AAGATAAGATT/AAGGATAAGG/GATAGGA/GATAGGG	part of a light responsive element	1	1	1							1	1			1				1		1	1
GTGGC-motif	CATCGTGTGGC/CAGCGTGTGGC/GATTCTGTGGC	part of a light responsive element		1						2												1
I-box	AGATAAGG/cGATAAGGCG/GATAAGGGT/gGATAAGGTG/GTATAAGGCC	part of a light responsive element			1	2				1			1	1								2	1
TCCC-motif	TCTCCCT	part of a light responsive element					1		1			1	1		1	1			1	1
TCT-motif	TCTTAC	part of a light responsive element		1	5	1			1	1		1		1	1			1				1	1
AE-box	AGAAACAA	part of a module for light response					1				1					1
A-box	CCGTCC	cis-acting regulatory element			2		3	1	2		1	1	3	1	1		1	2	2	1		1	3
CAAT-box	AGCTCAATTTCA/CAAAT/CAACCAACTCC/CCAAT/TGCAAATCT/TGCCAAC	common cis-acting element in promoter and enhancer regions	7	8	7	3	5	4	7	3	8	6	7	9	8	12	10	7	9	5	5	6	15
CCAAT-box	CAACGG	MYBHv1 binding site		3	1	3	1	1			3	3	2		1	1	1	1	1	1		2	1
Box II -like sequence	TCCGTGTACCA	cis-acting regulatory element				1			1
Box III	atCATTTTCACt	protein binding site									1
AT-rich element	ATAGAAATCAA	binding site of AT-rich DNA binding protein (ATBP-1)								1								1
TATA-box	ATATAA/ATATAT/ccTATAAAaa/TAAAGATT/TACAAAA/TACATAAA/TATA/TATAA/TATAAA/TATAAAA/TATAAAT/TATAAATA/TATAAGAA/TATACA/TATATA/TATATAA/taTATAAAtc	core promoter element around -30 of transcription start	20	19	39	22	12	8	16	6	10	14	7	12	4	6	4	5	1	14	6	3	10
ARE	AAACCA	cis-acting regulatory element essential for the anaerobic induction	2		1	2	1	5	2		2	1	3	2	1		1	1	1		2
GC-motif	CCCCCG	enhancer-like element involved in anoxic specific inducibility	1	3	2		3	2	1	3	3	2	3	2	1		2	1	1	1	1	1
MBS	CAACTG	MYB binding site involved in drought-inducibility	1			1		1	1	1	1	1		3	2				2			4	1
LTR	CCGAAA	cis-acting element involved in low-temperature responsiveness	1		1		1	3		1				1			4			1	1	1
TC-rich repeats	ATTCTCTAAC/GTTTTCTTAC	cis-acting element involved in defense and stress responsiveness	1	1	2							1				1
