# Supplementary material for: Genome-Wide Identification and Expression Analysis of Calmodulin (CaM) and Calmodulin-Like (CML) Genes in the Brown Algae Saccharina japonica
Source: Plants (Basel). 2023 May 9;12(10):1934. doi: 10.3390/plants12101934 (PMC10222329; doi:10.3390/plants12101934)
Supplement: Supplementary file 1 [file plants-12-01934-s001.zip › Table S7.xlsx]

## Sheet: Sheet1
Table S7 List of qRT-PCR primers used in this study.
Primer	Forward primer sequence (5'-3')	Reverse primer sequences (5'-3')	Expected product size (bp)
qSjCaM	AGCAAATCGCCGAGTTCAAG	CCTCATTGATCATGTCGGCG	144
qSjCML1	GAGGAGCAGAAGCAGGAGAT	GAACCGTCCTTGTCGATG	164
qSjCML2	AGAGTTCGTGGCGATGATGC	TTCGATCTCCTCGTCCGACA	169
qSjCML3	GGTTCCATCGACTCCACAG	CTCTCCTCGGTCAACCATTC	240
qSjCML5	GAGGCGAAGAACCAGACAAT	CGTCGAAAAGGTTGAAGACC	154
qSjCML7	CCCACAAGGAATGTCAAAGG	TCGCTCTCGCAAAAAGTCTC	174
qSjEF1-α	GTGATGGAGGAGAACCC	TTGATGACACCCACAGC	161
