# Supplementary material for: Genome-Wide Identification and Expression Analysis of Calmodulin (CaM) and Calmodulin-Like (CML) Genes in the Brown Algae Saccharina japonica
Source: Plants (Basel). 2023 May 9;12(10):1934. doi: 10.3390/plants12101934 (PMC10222329; doi:10.3390/plants12101934)
Supplement: Supplementary file 1 [file plants-12-01934-s001.zip › Table S8.xls]

## Sheet: Sheet2
Table S8 List of SjCaM/SjCMLs interacting proteins
Protein name	Description
SJ00777	PF00022:Actin
SJ13834	PF00022:Actin
SJ14047	PF00022:Actin
SJ18079	PF00022:Actin
SJ21180	PF00022:Actin
SJ06261	PF00025:ADP-ribosylation factor family
SJ01496	PF00069:Protein kinase domain
SJ11010	PF00069:Protein kinase domain
SJ00665	PF00069:Protein kinase domain|PF00659:POLO box duplicated region
SJ17427	PF00091:Tubulin/FtsZ family, GTPase domain|PF03953:Tubulin C-terminal domain
SJ07720	PF00149:Calcineurin-like phosphoesterase
SJ13703	PF00149:Calcineurin-like phosphoesterase
SJ15088	PF00149:Calcineurin-like phosphoesterase
SJ16195	PF00149:Calcineurin-like phosphoesterase
SJ20494	PF00149:Calcineurin-like phosphoesterase
SJ21722	PF00149:Calcineurin-like phosphoesterase
SJ18728	PF00149:Calcineurin-like phosphoesterase|PF16891:Serine-threonine protein phosphatase N-terminal domain
SJ14075	PF00169:PH domain|PF14186:Cytoskeletal adhesion
SJ13412	PF00240:Ubiquitin family|PF09280:XPC-binding domain|PF00627:UBA/TS-N domain
SJ16190	PF00240:Ubiquitin family|PF09280:XPC-binding domain|PF00627:UBA/TS-N domain
SJ03026	PF00307:Calponin homology (CH) domain
SJ14162	PF00373:FERM central domain|PF00784:MyTH4 domain
SJ00337	PF00400:WD domain, G-beta repeat
SJ09523	PF00515:Tetratricopeptide repeat
SJ04143	PF00520:Ion transport protein
SJ12261	PF00638:RanBP1 domain
SJ20482	PF00641:Zn-finger in Ran binding protein and others
SJ14987	PF00867:XPG I-region|PF00752:XPG N-terminal domain
SJ16080	PF01068:ATP dependent DNA ligase domain|PF04675:DNA ligase N terminus|PF04679:ATP dependent DNA ligase C terminal region
SJ05254	PF01399:PCI domain
SJ20371	PF01593:Flavin containing amine oxidoreductase
SJ12104	PF02301:HORMA domain
SJ12208	PF03399:SAC3/GANP family
SJ05252	PF03730:Ku70/Ku80 C-terminal arm|PF03731:Ku70/Ku80 N-terminal alpha/beta domain|PF02735:Ku70/Ku80 beta-barrel domain|PF02037:SAP domain
SJ22437	PF03834:Binding domain of DNA repair protein Ercc1 (rad10/Swi10)|PF14520:Helix-hairpin-helix domain
SJ07479	PF03953:Tubulin C-terminal domain|PF00091:Tubulin/FtsZ family, GTPase domain
SJ22101	PF03953:Tubulin C-terminal domain|PF00091:Tubulin/FtsZ family, GTPase domain
SJ22156	PF03953:Tubulin C-terminal domain|PF00091:Tubulin/FtsZ family, GTPase domain
SJ17262	PF04056:Ssl1-like|PF01625:Peptide methionine sulfoxide reductase
SJ21822	PF04096:Nucleoporin autopeptidase|PF12110:Nuclear protein 96
SJ00436	PF04130:Spc97 / Spc98 family
SJ08452	PF04130:Spc97 / Spc98 family
SJ11116	PF05181:XPA protein C-terminus
SJ02423	PF05188:MutS domain II|PF05190:MutS family domain IV|PF00488:MutS domain V|PF05192:MutS domain III|PF01624:MutS domain I
SJ10761	PF05190:MutS family domain IV|PF05188:MutS domain II|PF01624:MutS domain I|PF05192:MutS domain III|PF00488:MutS domain V
SJ04504	PF05192:MutS domain III|PF00488:MutS domain V|PF05190:MutS family domain IV
SJ04311	PF07522:DNA repair metallo-beta-lactamase
SJ09760	PF07926:TPR/MLP1/MLP2-like protein
SJ10967	PF10405:Rad4 beta-hairpin domain 3|PF10403:Rad4 beta-hairpin domain 1|PF03835:Rad4 transglutaminase-like domain
SJ20923	PF10433:Mono-functional DNA-alkylating methyl methanesulfonate N-term|PF03178:CPSF A subunit region
SJ17101	PF14604:Variant SH3 domain
SJ00741	-
SJ05546	-
SJ12565	-
SJ14390	-
SJ18002	-
SJ20471	-
