# Supplementary material for: Genome-Wide Identification and Expression Analysis of Calmodulin (CaM) and Calmodulin-Like (CML) Genes in the Brown Algae Saccharina japonica
Source: Plants (Basel). 2023 May 9;12(10):1934. doi: 10.3390/plants12101934 (PMC10222329; doi:10.3390/plants12101934)
Supplement: Supplementary file 1 [file plants-12-01934-s001.zip › Table S9 .xlsx]

## Sheet: Sheet1
Table S9 GO enrichment of SjCaM/SjCMLs interacting proteins.
Biological Process			Molecular Function			cellular_component
GO_accession	Description	Gene number	GO_accession	Description	Gene number	GO_accession	Description	Gene number
GO:0044763	single-organism cellular process	21	GO:0016787	hydrolase activity	19	GO:0043232	intracellular non-membrane-bounded organelle	7
GO:0051716	cellular response to stimulus	11	GO:0003676	nucleic acid binding	15	GO:0043228	non-membrane-bounded organelle	7
GO:0050896	response to stimulus	11	GO:0003677	DNA binding	12	GO:0005856	cytoskeleton	4
GO:0006259	DNA metabolic process	10	GO:0017111	nucleoside-triphosphatase activity	7	GO:0033647	host intracellular organelle	3
GO:0006281	DNA repair	8	GO:0016462	pyrophosphatase activity	7	GO:0033648	host intracellular membrane-bounded organelle	3
GO:0006974	cellular response to DNA damage stimulus	8	GO:0003924	GTPase activity	6	GO:0042025	host cell nucleus	3
GO:0033554	cellular response to stress	8	GO:0030983	mismatched DNA binding	3	GO:0033646	host intracellular part	3
GO:0006950	response to stress	8	GO:0003690	double-stranded DNA binding	3	GO:0043656	intracellular region of host	3
GO:0006461	protein complex assembly	4	GO:0043566	structure-specific DNA binding	3	GO:0000922	spindle pole	2
GO:0070271	protein complex biogenesis	4	GO:0004518	nuclease activity	3	GO:0005819	spindle	2
GO:0065003	macromolecular complex assembly	4	GO:0003684	damaged DNA binding	2	GO:0005815	microtubule organizing center	2
GO:0071822	protein complex subunit organization	4	GO:0004013	adenosylhomocysteinase activity	1	GO:0005618	cell wall	1
GO:0043933	macromolecular complex subunit organization	4	GO:0016801	hydrolase activity, acting on ether bonds	1	GO:0000796	condensin complex	1
GO:0006298	mismatch repair	3	GO:0016802	trialkylsulfonium hydrolase activity	1
GO:0010498	proteasomal protein catabolic process	3	GO:0033130	acetylcholine receptor binding	1
GO:0043161	proteasome-mediated ubiquitin-dependent protein catabolic process	3	GO:0043495	protein anchor	1
GO:0006511	ubiquitin-dependent protein catabolic process	3	GO:0003910	DNA ligase (ATP) activity	1
GO:0019941	modification-dependent protein catabolic process	3	GO:0005199	structural constituent of cell wall	1
GO:0043632	modification-dependent macromolecule catabolic process	3	GO:0008113	peptide-methionine (S)-S-oxide reductase activity	1
GO:0033043	regulation of organelle organization	3	GO:0004315	3-oxoacyl-[acyl-carrier-protein] synthase activity	1
GO:0044257	cellular protein catabolic process	3	GO:0019843	rRNA binding	1
GO:0051603	proteolysis involved in cellular protein catabolic process	3	GO:0003873	6-phosphofructo-2-kinase activity	1
GO:0030163	protein catabolic process	3	GO:0016671	oxidoreductase activity, acting on a sulfur group of donors, disulfide as acceptor	1
GO:0051128	regulation of cellular component organization	3	GO:0004312	fatty acid synthase activity	1
GO:0044265	cellular macromolecule catabolic process	3	GO:0003909	DNA ligase activity	1
GO:0043623	cellular protein complex assembly	3
GO:0009057	macromolecule catabolic process	3
GO:0034622	cellular macromolecular complex assembly	3
GO:0007020	microtubule nucleation	2
GO:0010968	regulation of microtubule nucleation	2
GO:0031112	positive regulation of microtubule polymerization or depolymerization	2
GO:0031113	regulation of microtubule polymerization	2
GO:0031116	positive regulation of microtubule polymerization	2
GO:0046785	microtubule polymerization	2
GO:0090063	positive regulation of microtubule nucleation	2
GO:0031334	positive regulation of protein complex assembly	2
GO:0032273	positive regulation of protein polymerization	2
GO:0044089	positive regulation of cellular component biogenesis	2
GO:0051495	positive regulation of cytoskeleton organization	2
GO:0006289	nucleotide-excision repair	2
GO:0031109	microtubule polymerization or depolymerization	2
GO:0031110	regulation of microtubule polymerization or depolymerization	2
GO:0010638	positive regulation of organelle organization	2
GO:0032886	regulation of microtubule-based process	2
GO:0070507	regulation of microtubule cytoskeleton organization	2
GO:0051130	positive regulation of cellular component organization	2
GO:0032271	regulation of protein polymerization	2
GO:0043254	regulation of protein complex assembly	2
GO:0044087	regulation of cellular component biogenesis	2
GO:0051493	regulation of cytoskeleton organization	2
GO:0051258	protein polymerization	2
GO:0001503	ossification	2
GO:0000070	mitotic sister chromatid segregation	2
GO:0000819	sister chromatid segregation	2
GO:0098813	nuclear chromosome segregation	2
GO:0007059	chromosome segregation	2
GO:0000226	microtubule cytoskeleton organization	2
GO:0007067	mitotic nuclear division	2
GO:0000280	nuclear division	2
GO:0009411	response to UV	1
GO:0051262	protein tetramerization	1
GO:0006730	one-carbon metabolic process	1
GO:0007268	synaptic transmission	1
GO:0006269	DNA replication, synthesis of RNA primer	1
GO:0007267	cell-cell signaling	1
GO:0000726	non-recombinational repair	1
GO:0006303	double-strand break repair via nonhomologous end joining	1
GO:0007093	mitotic cell cycle checkpoint	1
GO:0007094	mitotic spindle assembly checkpoint	1
GO:0009895	negative regulation of catabolic process	1
GO:0031330	negative regulation of cellular catabolic process	1
GO:0031396	regulation of protein ubiquitination	1
GO:0031397	negative regulation of protein ubiquitination	1
GO:0031577	spindle checkpoint	1
GO:0032435	negative regulation of proteasomal ubiquitin-dependent protein catabolic process	1
GO:0033046	negative regulation of sister chromatid segregation	1
GO:0033048	negative regulation of mitotic sister chromatid segregation	1
GO:0042177	negative regulation of protein catabolic process	1
GO:0045839	negative regulation of mitotic nuclear division	1
GO:0045841	negative regulation of mitotic metaphase/anaphase transition	1
GO:0051340	regulation of ligase activity	1
GO:0051352	negative regulation of ligase activity	1
GO:0051436	negative regulation of ubiquitin-protein ligase activity involved in mitotic cell cycle	1
GO:0051438	regulation of ubiquitin-protein transferase activity	1
GO:0051439	regulation of ubiquitin-protein ligase activity involved in mitotic cell cycle	1
GO:0051444	negative regulation of ubiquitin-protein transferase activity	1
GO:0051985	negative regulation of chromosome segregation	1
GO:0071173	spindle assembly checkpoint	1
GO:0071174	mitotic spindle checkpoint	1
GO:1901799	negative regulation of proteasomal protein catabolic process	1
GO:1902100	negative regulation of metaphase/anaphase transition of cell cycle	1
GO:1903051	negative regulation of proteolysis involved in cellular protein catabolic process	1
GO:1903320	regulation of protein modification by small protein conjugation or removal	1
GO:1903321	negative regulation of protein modification by small protein conjugation or removal	1
GO:1903363	negative regulation of cellular protein catabolic process	1
GO:1904666	regulation of ubiquitin protein ligase activity	1
GO:1904667	negative regulation of ubiquitin protein ligase activity	1
GO:2000816	negative regulation of mitotic sister chromatid separation	1
GO:2001251	negative regulation of chromosome organization	1
GO:0030436	asexual sporulation	1
GO:0007617	mating behavior	1
GO:0019098	reproductive behavior	1
GO:0044705	multi-organism reproductive behavior	1
GO:0051782	negative regulation of cell division	1
GO:0051784	negative regulation of nuclear division	1
GO:0006000	fructose metabolic process	1
GO:0009314	response to radiation	1
GO:0009416	response to light stimulus	1
GO:0045930	negative regulation of mitotic cell cycle	1
GO:1901988	negative regulation of cell cycle phase transition	1
GO:1901991	negative regulation of mitotic cell cycle phase transition	1
GO:0043934	sporulation	1
GO:0007076	mitotic chromosome condensation	1
